# Supplementary material for: The novel pleuromutilin derivative 22–((4-((4-nitrophenyl)acetamido)phenyl)thio)deoxy pleuromutilin possesses robust anti-mycoplasma activity both in vitro and in vivo
Source: Front Pharmacol. 2024 Dec 20;15:1491223. doi: 10.3389/fphar.2024.1491223 (PMC11695783; doi:10.3389/fphar.2024.1491223)
Supplement: Supplementary file 1 [file DataSheet7.XLSX]

## Sheet: Sheet1
compound16C	control	SD	1×MIC	SD	2×MIC	SD	4×MIC	SD	8×MIC	SD	16×MIC	SD	32×MIC	SD	64×MIC	SD
0	7.27605	0.223188	7.80907	0.114652	7.80907	0.114652	7.24708	0.18828	7.42867	0.180505	7.24708	0.18828	7.06512	0.192734	7.06512	0.192734
12	7.96116	0.129999	7.01114	0.284324	6.90081	0.375421	6.53934	0.340258	7.70038	0.178382	7.50809	0.230819	6.34242	0.425721	5.93753	0.088345
24	6.84211	0.238575	6.5256	0.0458239	6.35	0.150146	6.02639	0.0457153	5.71945	0.101666	4.09443	0.199408	6.58255	0.0778072	5.72397	0.0231878
36	6.41842	0.101666	6.34117	0.170565	6.07441	0.189996	5.76304	0.141821	4.47381	0.0653	3.77407	0.340768	4.40736	0.0509912	3.5819	0.194372
48	6.66667	0.055951	6.63014	0.0656559	6.19702	0.0952833	5.62759	0.0566754	3.79931	0.1738	3.35973	0.317734	3.89375	0.111219	3.19894	0.346261
60	6.21709	0.0782616	6.33449	0.136913	5.89967	0.0771768	5.61045	0.0545947	3.00011	0.0856862	2.9656	0.0418009	3.56811	0.18305	2.96122	0.265808
72	5.77407	0.0731493	5.5397	0.161822	5.21062	0.0572112	4.88863	0.0459501	3.00101	0.0238072	2.84802	0.150536	2.77407	0.268578	2	-
Tiamulin	control	SD	1×MIC	SD	2×MIC	SD	4×MIC	SD	8×MIC	SD	16×MIC	SD	32×MIC	SD	64×MIC	SD
0	6.33856	0.190293	6.33856	0.190293	6.33856	0.190293	6.33856	0.190293	6.33856	0.190293	6.33856	0.190293	6.33856	0.190293	6.33856	0.190293
12	6.37838	0.0493745	5.69781	0.0951712	6.4123	0.1627	6.61032	0.0573797	6.11912	0.214575	6.23831	0.109872	6.56928	0.120371	6.62545	0.274485
24	7.44724	0.189291	6.25347	0.110649	6.43344	0.101415	6.29553	0.256806	6.14833	0.151236	5.56041	0.309552	5.26225	0.0358042	4.22995	0.02558
36	6.15538	0.0358811	5.42317	0.0115898	4.76969	0.069584	3.84062	0.088345	3.95244	0.04848	4		3.83277	0.128082	3.60977	0.117132
48	6.3404	0.050948	4.89553	0.0522307	4.19635	0.116538	3.68377	0.16344	3.77203	0.103328	3.73856	0.369731	3.26574	0.0499084	3.06517	0.156871
60	6.46905	0.202135	5.28986	0.124477	3.82661	0.180505	3.88908	0.156871	3.83946	0.0688611	3.62084	0.0890956	3.24916	0.103328	3.16007	0.16784
72	6.45696	0.0233582	4.78699	0.153629	3.91028	0.0478846	3.63823	0.133166	3.77609	0.138154	3.80101	0.114775	3.42466	0.0415017	3.29031	0.0663981
Erythromycin	control	SD	1×MIC	SD	2×MIC	SD	4×MIC	SD	8×MIC	SD	16×MIC	SD	32×MIC	SD	64×MIC	SD
0	6.33856	0.190293	7.13832	0.151989	7.13832	0.151989	7.13832	0.151989	7.13832	0.151989	7.13832	0.151989	7.13832	0.151989	7.13832	0.151989
12	6.37838	0.0493745	6.14539	0.0310806	6.41084	0.115301	6.07817	0.0362859	6.37946	0.329975	6.73178	0.0645797	6.13311	0.127539	6.74141	0.0457275
24	7.44724	0.189291	6.32024	0.0586716	6.27471	0.243171	6.14833	0.274485	6.14502	0.0439452	6.1338	0.0496172	5.30664	0.0456165	5.88645	0.00797688
36	6.15538	0.0358811	5.10932	0.190517	4.75257	0.21286	4.20327	0.0384367	4.16285	0.130624	3.92986	0.288673	3.58805	0.156871	3.63777	0.390384
48	6.3404	0.050948	4.8395	0.449443	4.28829	0.310539	3.91606	0.281579	3.97712	0.0323554	3.33188	0.173283	3.61863	0.0386114	3.37678	0.112428
60	6.46905	0.202135	5.81572	0.20059	4.14539	0.0310806	3.91272	0.0376489	3.32564	0.253867	3.12276	0.736376	3.2228	0.379801	2.84062	0.337376
72	6.45696	0.0233582	6.11265	0.378382	3.53035	0.558876	3.41476	0.0167129	3.28292	0.537166	3.43846	0.204377	3.18053	0.41906	2.68046	0.589663
Tetracycline	control	SD	1×MIC	SD	2×MIC	SD	4×MIC	SD	8×MIC	SD	16×MIC	SD	32×MIC	SD	64×MIC	SD
0	7.27605	0.223188	6.52186	0.139102	6.52186	0.139102	6.52186	0.139102	6.52186	0.139102	6.52186	0.139102	6.52186	0.139102	6.52186	0.139102
12	7.96116	0.129999	6.24286	0.0175529	5.56193	0.0252547	5.52673	0.090981	5.0382	0.214771	5.21568	0.0559896	4.67657	0.0902119	4.32271	0.130478
24	6.84211	0.238575	5.35827	0.0665967	5.13004	0.022758	4.56516	0.203958	4.43107	0.022758	4.19111	0.261904	4.03754	0.0721334	4.30559	0.290742
36	6.47712	0.101666	5.0751	0.149719	4.50472	0.0238981	4.18233	0.132716	4.11012	0.0708528	3.82718	0.219326	3.59656	0.168915	3.77949	0.174139
48	6.66667	0.055951	3.62292	0.297056	3.39474	0.143012	3.52293	0.27001	3.56767	0.0760469	3.74179	0.393958	3.57088	0.0740591	3.07918	0.17669
60	6.21709	0.0782616	4.01115	0.101304	3.92496	0.1738	3.49861	0.263313	3.5	0.144335	3.71538	0.122347	3.49738	0.309182	3.41015	0.115709
72	5.77407	0.0731493	4.04019	0.0396043	4.14119	0.0792295	3.05697	0.0805701	3.46199	0.223598	3.03056	0.298751	3.07817	0.0362859	3.07893	0.341895
Ciprofloxacin	control	SD	1×MIC	SD	2×MIC	SD	4×MIC	SD	8×MIC	SD	16×MIC	SD	32×MIC	SD	64×MIC	SD
0	7.06984	0.111219	7.06984	0.111219	7.06984	0.111219	7.06984	0.111219	7.06984	0.111219	7.06984	0.111219	7.06984	0.111219	7.06984	0.111219
12	6.41575	0.118852	6.34607	0.148087	6.0302	0.121905	5.55093	0.111929	5.50732	0.0546774	5.23534	0.250761	4.95244	0.219515	5.25247	0.121736
24	6.47518	0.150934	6.46173	0.20548	6.12764	0.180505	5.33426	0.203029	4.57446	0.084928	4.27886	0.206385	4.11855	0.152398	3.93311	0.0795832
36	7.65437	0.196005	6.13698	0.229456	5.66076	0.218967	5.29215	0.045093	4.14379	0.130666	3.94579	0.102925	3.69383	0.200455	3.75566	0.0839491
48	7.13932	0.0947116	6.41372	0.191656	5.80031	0.0414062	5.13687	0.108767	4.23831	0.109872	3.86144	0.309552	3.87322	0.101913	3.77056	0.219475
60	7.07596	0.0657852	6.60506	0.0751095	5.6841	0.0136627	5.17852	0.143008	3.8395	0.314515	3.82443	0.0467993	3.5568	0.139834	3.18495	0.154077
72	6.99589	0.0721334	5.90081	0.330151	4.59705	0.0820047	4.3324	0.239909	3.62788	0.136328	3.35419	0.0392088	3.23293	0.351794	2.98149	0.257847
