# Supplementary material for: The novel pleuromutilin derivative 22–((4-((4-nitrophenyl)acetamido)phenyl)thio)deoxy pleuromutilin possesses robust anti-mycoplasma activity both in vitro and in vivo
Source: Front Pharmacol. 2024 Dec 20;15:1491223. doi: 10.3389/fphar.2024.1491223 (PMC11695783; doi:10.3389/fphar.2024.1491223)
Supplement: Supplementary file 4 [file DataSheet6.XLSX]

## Sheet: Sheet1
	1ppb	recovery rate%		recovery rate%		recovery rate%		1ppb recovery rate%	10ppb recovery rate%	100ppb recovery rate%	400ppb recovery rate%
	0.916	91.6	1.03	103	1.04	104		97.8667	102.45	93.9	104.458
	1.03	103	0.965	96.5	0.97	97		95.05	95.7833	100.483	101.25
	0.984	98.4	0.909	90.9	0.966	96.6		98.3	93.6167	95.25	94.1667
	0.981	98.1	0.918	91.8	1.03	103	AV	97.0722	97.2833	96.5444	99.9583
	0.911	91.1	0.935	93.5	0.942	94.2	SD	1.76465	4.60374	3.47732	5.26601
	1.05	105	0.946	94.6	0.95	95	CV%（Inter）	1.81787	4.7323	3.60178	5.26821
	AV	97.8667		95.05		98.3
	SD	5.70322		4.37481		4.16797
	CV%(Intra）	5.82754		4.60265		4.24005
	10ppb	recovery rate%		recovery rate%		recovery rate%
	11.8	118	10.2	102	10.1	101
	10.6	106	9.76	97.6	9.26	92.6
	10.4	104	9.2	92	9.07	90.7
	9.86	98.6	9.02	90.2	9.65	96.5
	9.59	95.9	10.2	102	9.35	93.5
	9.22	92.2	9.09	90.9	8.74	87.4
	AV	102.45		95.7833		93.6167
	SD	9.16073		5.47592		4.71229
	CV%(Intra）	8.94166		5.71698		5.0336
	100ppb	recovery rate%		recovery rate%		recovery rate%
	101	101	102	102	87.8	87.8
	92.9	92.9	105	105	98.7	98.7
	92.5	92.5	97.5	97.5	94.4	94.4
	85.4	85.4	90.4	90.4	91.5	91.5
	95.6	95.6	101	101	104	104
	96	96	107	107	95.1	95.1
	AV	93.9		100.483		95.25
	SD	5.15597		5.9331		5.63516
	CV%(Intra）	5.49091		5.90456		5.91618
	400b	recovery rate%		recovery rate%		recovery rate%
	438	109.5	444	111	386	96.5
	421	105.25	406	101.5	408	102
	414	103.5	405	101.25	361	90.25
	420	105	422	105.5	365	91.25
	435	108.75	391	97.75	370	92.5
	379	94.75	362	90.5	370	92.5
	AV	104.458		101.25		94.1667
	SD	5.29012		6.94262		4.38653
	CV%(Intra）	5.06434		6.85691		4.65826
