# Supplementary material for: The novel pleuromutilin derivative 22–((4-((4-nitrophenyl)acetamido)phenyl)thio)deoxy pleuromutilin possesses robust anti-mycoplasma activity both in vitro and in vivo
Source: Front Pharmacol. 2024 Dec 20;15:1491223. doi: 10.3389/fphar.2024.1491223 (PMC11695783; doi:10.3389/fphar.2024.1491223)
Supplement: Supplementary file 7 [file DataSheet3.XLSX]

## Sheet: Sheet1
MPcounts	Positive	AV	SD	1	2	3	4	5	6
（Log10CFU/mL）	0h	5.75163	0.186708	5.80744	5.87245	5.49134	5.85983	5.93535	5.54336
	96h	5.95665	0.659982	5.41465	4.8662	6.35379	6.5043	6.27875	6.32222
	192h	5.27411	0.108403	5.21183	5.16554	5.21848	5.47157	5.27153	5.3057
	Compound16C(20mg/kg)	AV	SD	1	2	3	4	5	6
	0h	6.00487	0.167954	5.76206	6.11928	6.23236	5.89948	5.95271	6.06332
	96h	4.60127	0.462377	5.03959	4.68181	3.8451	4.70901	4.29284	5.03924
	192h	3.59828	0.152563	3.74655	3.75656	3.48156	3.59919	3.63989	3.36594
	Compound16C(40mg/kg)	AV	SD	1	2	3	4	5	6
	0h	5.91954	0.0992597	5.77345	5.83739	6.01214	5.97772	5.90255	6.014
	96h	3.89633	0.382121	4.21292	4.17435	3.6574	4.285	3.70767	3.34062
	192h	3.66239	0.209634	3.67474	3.60651	3.633	3.78363	3.32222	3.95424
	Compound16C(80mg/kg)	AV	SD	1	2	3	4	5	6
	0h	5.82384	0.165333	5.5773	5.88245	5.70259	5.99437	5.9908	5.79553
	96h	3.14051	0.243338	3.31439	3.25529	3.24428	3.14986	2.65581	3.22342
	192h	3.17317	0.166203	3.05008	3.18541	3.04019	3.43799	3.29455	3.0308
	TiamulinPO(40mg/kg)	AV	SD	1	2	3	4	5	6
	0h	5.75163	0.186708	5.80744	5.87245	5.49134	5.54336	5.93535	5.85983
	96h	4.57849	0.542152	4.37159	4.34874	5.67967	4.44311	4.27427	4.35357
	192h	4.3846	0.281604	4.0302	4.80463	4.33085	4.52987	4.4765	4.13551
	TiamulinIM(40mg/kg)	AV	SD	1	2	3	4	5	6
	0h	6.06741	0.269484	5.73439	6.01413	6.08467	6.48469	6.01919
	96h	3.80524	0.639761	3.50605	3.89876	3.38239	5.05161	3.60836	3.38428
	192h	3.65734	0.112345	3.57028	3.86753	3.69225	3.57018	3.61855	3.62524
