# Supplementary material for: The novel pleuromutilin derivative 22–((4-((4-nitrophenyl)acetamido)phenyl)thio)deoxy pleuromutilin possesses robust anti-mycoplasma activity both in vitro and in vivo
Source: Front Pharmacol. 2024 Dec 20;15:1491223. doi: 10.3389/fphar.2024.1491223 (PMC11695783; doi:10.3389/fphar.2024.1491223)
Supplement: Supplementary file 9 [file DataSheet8.XLSX]

## Sheet: Sheet1
cell counts：n*10^5
Compound16C(20mg/kg)								SD	AV	中							SD	AV	巨							SD	AV	淋							SD	AV
	0	50.15	65.95	35.8	64.3	48.4	25.7	15.7348	48.3833	0	43.7446	57.5266	31.2275	56.0873	42.2182	22.4175	13.7251	42.2036	0	5.84575	7.68748	4.17304	7.49515	5.64176	2.99573	1.83413	5.63982	0	0.559612	0.73592	0.399484	0.717508	0.540084	0.28678	0.175581	0.539898
	96	18.3	4.65	9.975	5.625	5.2	5.4	5.31476	8.19167	96	4.08711	1.03853	2.22781	1.25629	1.16137	1.20603	1.187	1.82952	96	7.05314	1.79219	3.84454	2.16797	2.00417	2.08126	2.0484	3.15721	96	7.15974	1.81928	3.90265	2.20074	2.03446	2.11271	2.07936	3.20493
	192	5.75	2.65	2.1	3.85	1.05	2.1	1.66062	2.91667	192	2.93025	1.35046	1.07018	1.962	0.53509	1.07018	0.846269	1.48636	192	1.72412	0.794595	0.629679	1.15441	0.314839	0.629679	0.497933	0.874554	192	1.09563	0.504941	0.400142	0.733593	0.200071	0.400142	0.316421	0.555753
Compound16C(40mg/kg)										中							SD		巨							SD		淋							SD
	0	46.7667	60.5	31.3	52.5	41.15	50.1	10.0286	47.0528	0	40.4285	52.3005	27.058	45.3848	35.573	43.31	8.66941	40.6758	0	4.48074	5.79653	2.99887	5.03005	3.9426	4.8001	0.960841	4.50815	0	1.85747	2.40293	1.24317	2.08518	1.63439	1.98986	0.398312	1.86883
	96	12.275	5.975	3.675	8.475	7	5.1	3.02244	7.08333	96	4.11227	2.0017	1.23117	2.83923	2.34508	1.70856	1.01256	2.373	96	4.15545	2.02271	1.2441	2.86904	2.3697	1.7265	1.02319	2.39792	96	4.00728	1.95059	1.19974	2.76674	2.28521	1.66494	0.986703	2.31242
	192	1.95	3.3	6.75	1.7	3.55	4.85	1.89041	3.68333	192	0.931779	1.57686	3.22539	0.81232	1.69632	2.3175	0.903307	1.76003	192	0.483943	0.818981	1.67519	0.421899	0.881025	1.20365	0.469155	0.914115	192	0.534278	0.904162	1.84942	0.465781	0.972659	1.32884	0.517952	1.00919
Compound16C(80mg/kg)										中							SD		巨							SD		淋							SD
	0	39.6	29.2	35.15	48.95	29.1	33.5	7.50258	35.9167	0	34.2331	25.2426	30.3862	42.3159	25.1561	28.9598	6.48577	31.0489	0	3.79409	2.79767	3.36774	4.68992	2.78808	3.20965	0.718825	3.44119	0	1.57282	1.15976	1.39608	1.94419	1.15579	1.33055	0.297986	1.42653
	96	2.275	1.425	2.55	4.5	3.625	1.675	1.18078	2.675	96	0.246989	0.154707	0.276845	0.48855	0.393554	0.181849	0.128194	0.290416	96	0.74046	0.463804	0.829966	1.46465	1.17985	0.545173	0.384318	0.87065	96	1.28755	0.806488	1.44319	2.5468	2.05159	0.947977	0.668272	1.51393
	192	4.625	2.35	1.775	2.375	2	3.325	1.06392	2.74167	192	0.808912	0.411015	0.310447	0.415387	0.3498	0.581542	0.186079	0.479517	192	1.96726	0.99958	0.755002	1.01021	0.850707	1.4143	0.45254	1.16618	192	1.84883	0.939405	0.709551	0.949399	0.799494	1.32916	0.425297	1.09597
Tiamulin(40mg/kg)										中							SD		巨							SD		淋							SD
	0	31.15	44.975	27.2	29.05	28.5	21.6	7.82438	30.4125	0	27.1714	39.2306	23.7259	25.3396	24.8599	18.8412	6.82502	26.5281	0	3.63101	5.24252	3.17058	3.38622	3.32211	2.51781	0.912051	3.54504	0	0.347595	0.501865	0.303518	0.324162	0.318025	0.241029	0.0873104	0.339366
	96	12.825	15.6	12.2	4.85	8.3	5.35	4.36092	9.85417	96	2.17626	2.64715	2.07021	0.822992	1.40842	0.907836	0.74	1.67214	96	4.59272	5.58646	4.3689	1.73682	2.97228	1.91587	1.56167	3.52884	96	6.05602	7.36639	5.76089	2.29019	3.9193	2.52629	2.05924	4.65318
	192	14.925	16.925	13.125	5.1	4	8.025	5.388	10.35	192	0.162761	0.184571	0.143131	0.0556168	0.043621	0.0875147	0.0587575	0.112869	192	4.37442	4.9606	3.84685	1.49477	1.17237	2.35207	1.57918	3.03351	192	10.3878	11.7798	9.13502	3.54961	2.78401	5.58541	3.75005	7.20362
Positive										中							SD		巨							SD		淋							SD
	0	46.7667	60.5	40.1667	52.5	41.15	29.2	10.8391	45.0472	0	40.7934	52.7727	35.0364	45.7945	35.8942	25.4705	9.45469	39.2936	0	5.45137	7.0522	4.68204	6.11968	4.79666	3.40371	1.26346	5.25094	0	0.521858	0.675105	0.44821	0.585835	0.459183	0.325836	0.120951	0.502671
	96	23.6	25.775	8.7	13.925	16.15	6.7	7.70971	15.8083	96	8.11883	8.86707	2.99296	4.79045	5.55589	2.30492	2.65228	5.43835	96	9.38442	10.2493	3.45951	5.53721	6.42197	2.66422	3.06573	6.2861	96	6.09675	6.65863	2.24753	3.59734	4.17214	1.73086	1.9917	4.08388
	192	3.75	6.4	8.3	9.63333	6.4	8.5	2.09742	7.16389	192	0.0669643	0.114286	0.148214	0.172024	0.114286	0.151786	0.0374539	0.127927	192	1.14018	1.94591	2.5236	2.929	1.94591	2.58441	0.637716	2.17817	192	2.54285	4.33981	5.62819	6.53231	4.33981	5.7638	1.42225	4.85779
Control										巨	av	SD
	0	1.025	1.225	0.75	0.7	0.7	0.95	0.212525	0.891667	0	0.891667	0.212525
	96	1.2	1.825	1.525	1.825	1.15	0.675	0.446841	1.36667	96	1.36667	0.446841
	192	2.425	2.125	2.1	1.225	2.9	1.4	0.627976	2.02917	192	2.02917	0.627976
	TMIM-40							SD	AV	中							SD	AV	巨							SD	AV	淋							SD	AV
	0	31.45	34.7	38.3	31.4	36.6	32.7333	2.59402	34.1972	0	28.9253	31.9144	35.2254	28.8793	33.6618	30.1056	2.61349	31.4519	0	1.77709	1.96073	2.16415	1.77427	2.06809	1.84961	0.160566	1.93232	0	0.74765	0.824911	0.910493	0.746461	0.870079	0.778158	0.0675525	0.812959
	96	8.975	7.875	5.45	5.45			1.5375	6.9375	96	3.36075	2.94885	2.04079	2.04079			0.664793	2.59779	96	3.22297	2.82795	1.95712	1.95712			0.637538	2.49129	96	2.39128	2.0982	1.45209	1.45209			0.473022	1.84842
	192	4.75	1.325	5.925	5.1	5.825		1.68839	4.585	192	0.0147516	0.00411491	0.0184006	0.0158385	0.0180901		0.00586234	0.0142391	192	3.48386	0.971813	4.34565	3.74056	4.27231		1.3845	3.36284	192	1.25139	0.349073	1.56095	1.3436	1.5346		0.497309	1.20792
