# Supplementary material for: The novel pleuromutilin derivative 22–((4-((4-nitrophenyl)acetamido)phenyl)thio)deoxy pleuromutilin possesses robust anti-mycoplasma activity both in vitro and in vivo
Source: Front Pharmacol. 2024 Dec 20;15:1491223. doi: 10.3389/fphar.2024.1491223 (PMC11695783; doi:10.3389/fphar.2024.1491223)
Supplement: Supplementary file 10 [file DataSheet5.XLSX]

## Sheet: Sheet1
		1	2	3	4	5	6	7	8	AV	SD
IM	0.083h	0.309	0.586	0.357	0.196	0.511	0.582	0.28	0.452	0.409125	0.145516
ug/ml	0.17h	0.325	0.602	0.491	0.286	0.587	0.667	0.306	0.502	0.47075	0.147919
	0.25h	0.469	0.73	0.479	0.28	0.468	0.582	0.44	0.52	0.496	0.127796
	0.33h	0.348	0.536	0.55	0.372	0.609	0.58	0.408	0.517	0.49	0.0996551
	0.5h	0.3	0.441	0.445	0.41	0.534	0.545	0.427	0.491	0.449125	0.077911
	0.75h	0.289	0.426	0.431	0.274	0.364	0.437	0.531	0.482	0.40425	0.0896338
	1h	0.19	0.382	0.262	0.276	0.302	0.378	0.261	0.199	0.28125	0.0715557
	1.5h	0.189	0.266	0.253	0.291	0.29	0.328	0.158	0.196	0.246375	0.0593126
	2h	0.1	0.171	0.124	0.153	0.195	0.254	0.139	0.131	0.158375	0.0483852
	3h	0.0925	0.183	0.129	0.115	0.122	0.146	0.111	0.087	0.123188	0.0307059
	4h	0.0676	0.0996	0.0799	0.104	0.0845	0.117	0.0516	0.0721	0.0845375	0.0214057
	6h	0.027	0.0518	0.0314	0.0431	0.0358	0.0433	0.02	0.0438	0.037025	0.010447
	8h	0.0131	0.0253	0.0167	0.0192	0.015	0.0227	0.013	0.0226	0.01845	0.00472168
	12h	0.00185	0.00651	0.00587	0.00637	0.00483	0.00604	0.0097	0.00925	0.0063025	0.00246482
		1	2	3	4	5	6	7	8	AV	SD
IV	0.083h	4.18	5.51	3.62	4.5	6.77	4.82	6.27	4.14	4.97625	1.10842
ng/ml	0.17h	2.24	3.08	2.67	1.93	4.06	3.1	3.5	3.05	2.95375	0.67684
	0.25h	1.53	1.91	1.97	1.44	2.52	1.83	2.17	2.25	1.9525	0.361771
	0.33h	1.05	1.59	1.43	0.752	1.83	1.19	1.81	1.65	1.41275	0.385024
	0.5h	0.563	0.856	1.02	0.564	1.49	0.788	0.986	1.17	0.929625	0.310925
	0.75h	0.295	0.454	0.34	0.281	0.82	0.383	0.523	0.404	0.4375	0.174145
	1h	0.103	0.0869	0.11	0.0874	0.167	0.119	0.21	0.127	0.126287	0.0424098
	1.5h	0.0438	0.0422	0.0573	0.047	0.109	0.0513	0.0899	0.0659	0.0633	0.0241246
	2h	0.0375	0.0291	0.0251	0.026	0.0535	0.0484	0.0445	0.0297	0.036725	0.0109311
	3h	0.0174	0.0106	0.0098	0.0142	0.0286	0.0235	0.024	0.0117	0.017475	0.00710025
	4h	0.0115	0.00651	0.0068	0.00818	0.0257	0.0206	0.025	0.00823	0.014065	0.00830466
	6h	0.00586	0.00199	0.00146	0.00607	0.0118	0.00997	0.00852	0.00214	0.00597625	0.00391631
	8h	0.00372	0.000875	0.00295	0.00211	0.00629	0.00601	0.00825	0.00384	0.00425562	0.002431
	12h	-	-	-	0.00136	0.00339	0.0031	-	-	0.00261667	0.00109792
