# Supplementary material for: The novel pleuromutilin derivative 22–((4-((4-nitrophenyl)acetamido)phenyl)thio)deoxy pleuromutilin possesses robust anti-mycoplasma activity both in vitro and in vivo
Source: Front Pharmacol. 2024 Dec 20;15:1491223. doi: 10.3389/fphar.2024.1491223 (PMC11695783; doi:10.3389/fphar.2024.1491223)
Supplement: Supplementary file 11 [file DataSheet1.XLSX]

## Sheet: Sheet1
pg/mL
IFN-γ	Positive	SD	Control	SD	Compound16C(20mg/kg)	SD	Compound16C(40mg/kg)	SD	Compound16C(80mg/kg)	SD	TiamulinPO(40mg/kg)	SD	TiamulinIM(40mg/kg)	SD
0	34.4967	20.5881	22.1595	5.41383	38.8841	7.91956	39.4332	4.93885	30.7671	3.42849	39.7907	7.16479	39.7907	7.16479
96	87.1534	18.4751	38.4273	13.1051	61.9115	8.4328	31.4597	7.98238	33.085	13.1944	32.2599	16.2846	32.2202	11.5204
192	80.261	7.26083	49.0755	16.3903	53.7268	17.178	43.7114	6.23138	30.1626	5.28807	34.0801	9.39666	31.227	11.4977
TNF-α	Positive	SD	Control	SD	Compound16C(20mg/kg)	SD	Compound16C(40mg/kg)	SD	Compound16C(80mg/kg)	SD	Tiamulin(40mg/kg)	SD	TiamulinIM(40mg/kg)	SD
0	1875.23	496.756	7.49191	5.12753	1649.37	523.363	1254.31	326.79	1620.09	504.966	1395.6	380.284	1395.6	380.284
96	234.991	193.146	15.7991	7.15036	60.6586	48.5843	10.1817	2.00048	10.9013	3.14987	17.9906	5.25553	25.4267	9.72923
192	130	88.6275	27.5572	8.64395	1.83469	0.381237	8.52835	0.760343	10.3825	1.81164	9.31764	3.98639	10.6403	10.3147
CXCL1	Positive	SD	Control	SD	Compound16C(20mg/kg)	SD	compound16C(40mg/kg)	SD	Compound16C(80mg/kg)	SD	Tiamulin(40mg/kg)	SD	TiamulinIM(40mg/kg)	SD
0	463.597	244.993	12.3389	5.5495	457.579	192.861	513.075	151.296	483.988	254.184	526.545	162.497	526.545	162.497
96	136.628	40.475	35.4992	18.6119	48.0123	5.13413	22.7681	7.37541	24.5788	8.1652	40.932	5.78134	35.3339	11.3728
192	134.693	37.7563	45.8192	21.6869	38.192	5.75968	28.9333	10.8805	39.611	7.13098	46.955	9.24419	47.4109	9.4049
IFN-γ					CXCL1					TNF-α
16C-20mg					16C-20mg					16C-20mg
	0	96	192			0	96	192			0	96	192
	40.5044		69.6648			462.24		48.0568			1021.33	156.929	1.8363
	30.4028	66.1116	70.9988			385.127	56.3478	31.7563			1265.62	49.4117	1.56592
		70.7764	47.7654				48.458	40.2912			1261.46	56.9942	2.37165
	36.3299	60.3497	32.8171			342.659	47.2524	33.499			2212.92	23.2695	1.8363
	51.5124	48.4263	65.2242			787.275	45.2286	37.352			1996.02	42.5167	2.10478
	35.6711	63.8937	35.8907			310.594	42.7748	38.1966			2138.87	34.8302	1.29322
AV	38.8841	61.9115	53.7268		AV	457.579	48.0123	38.192		AV	1649.37	60.6586	1.83469
SD	7.91956	8.4328	17.178		SD	192.861	5.13413	5.75968		SD	523.363	48.5843	0.381237
16C-40mg					16C-40mg					16C-40mg
	0	96	192			0	96	192			0	96	192
	36.8214	36.9995	35.5746			417.859	15.9622	23.476			1318.35	13.0051	8.02111
	42.8767	36.109	45.5493			747.728	24.4156	20.5799			714.403	8.3889	8.20588
	41.808	18.2065	40.3832			525.511	34.1197	29.3957			1204.85	8.57024	7.83452
	38.0681	31.1186	54.2951			463.888	28.066	43.4026			1584.83	9.45401	9.79783
	31.6537	39.6709	42.5204			315.995	17.0225	16.4951			1119.66	9.28013	8.20588
	45.3711	26.6536	43.9456			607.466	17.0225	40.2505			1583.76	12.3919	9.10486
					AV	513.075	22.7681	28.9333
AV	39.4332	31.4597	43.7114		SD	151.296	7.37541	10.8805		AV	1254.31	10.1817	8.52835
SD	4.93885	7.98238	6.23138		16C-80mg					SD	326.79	2.00048	0.760343
16C-80mg						0	96	192
	0	96	192			796.197	33.6631	45.7844		16C-80mg
	34.4847	42.8939	41.5193			616.394	23.7534	28.8637			0	96	192
	31.5428	46.612	31.3845			166.273	35.719	42.9442			2034.89	5.59558	8.92289
	30.8384	43.7193	29.0646			289.315	18.1872	41.3398			2017.37	10.365	7.92388
	26.2024	17.0898	27.0198			551.762	17.5299	45.9405			984.553	13.376	10.8189
		29.6102	28.7918				18.6204	32.7936			1443.55	12.1685	12.996
		18.5846	26.4748									14.3215	10.1697
			26.8835		AV	483.988	24.5788	39.611				9.58148	11.4637
					SD	254.184	8.1652	7.13098
AV	30.7671	33.085	30.1626		Control					AV	1620.09	10.9013	10.3825
SD	3.42849	13.1944	5.28807			0	96	192		SD	504.966	3.14987	1.81164
						7.43499	18.8711	83.5385
						8.89774	65.2054	29.4822		Control
Control						13.2189	35.3899	41.2486			0	96	192
	0	96	192			19.8039	49.7395	41.2486			8.52935	28.7139	35.8077
	27.9004	44.91	60.2485				21.663	33.5778			0	21.9289	34.0293
	22.0048	57.6602	75.8719				22.1265				10.0713	16.0785	23.5092
	23.8017	26.4046	32.2133								11.367	10.2367	23.2687
	14.9311	31.0056	34.7511									12.607	11.5248
		24.6265	33.5509		AV	12.3389	35.4992	45.8192				8.88102	32.4341
		45.9567	53.7709		SD	5.5495	18.6119	21.6869				12.1479	32.3268
			53.1217							AV	7.49191	15.7991	27.5572
AV	22.1595	38.4273	49.0755		positive					SD	5.12753	7.15036	8.64395
SD	5.41383	13.1051	16.3903			0	96	192		positive
						868.564	96.8265	147.018			0	96	192
						618.398	114.707	116.782			2245.15	451.96	53.3773
positive	0	96	192			392.455	193.586	125.29			2274.54	280.777	55.3798
	23.2497	78.7979	81.7025			175.979	115.586	200.805			2286.07	467.558	81.9287
	30.5834	87.0766	73.8921			317.488	181.985	130.217			1052.08	96.963	117.789
	25.4009	75.6746	85.5076			408.698	117.078	88.0479			1579.53	70.2283	274.517
	20.913	65.0024	72.1111								1814.01	42.4582	197.006
	31.1186	116.24	91.1173		AV	463.597	136.628	134.693
	75.7142	100.129	77.2357		SD	244.993	40.475	37.7563		AV	1875.23	234.991	130
					Tiamulin-PO					SD	496.756	193.146	88.6275
AV	34.4967	87.1534	80.261			0	96	192		Tiamulin-PO
SD	20.5881	18.4751	7.26083			493.403	47.9583	52.4056			0	96	192
						777.052	40.7995	49.7395			1354.23	13.0598	8.7059
Tiamulin-PO						479.481	44.8333	60.3659			807.34	17.5743	12.3017
	0	96	192			520.955	37.1973	36.7459			1333.26	24.4627	9.39844
	33.9711	34.8842	37.2747			282.383	31.7608	36.7459			1813.58	20.81	5.23861
	51.6147	17.3704	51.8224			606	43.0428	45.7272			1250.48	21.31	5.02126
	39.6709	63.2217	27.2214								1814.73	10.7269	15.24
	40.9175	29.659	28.4425		AV	526.545	40.932	46.955
	30.9403	25.3118	30.8711		SD	162.497	5.78134	9.24419		AV	1395.6	17.9906	9.31764
	41.6299	23.1122	28.8485							SD	380.284	5.25553	3.98639
AV	39.7907	32.2599	34.0801
SD	7.16479	16.2846	9.39666
Tiamulin-IM										Tiamulin-IM	0	96	192
	0	96	192		Tiamulin-IM	0	96	192			1354.23	36.6513	0.90882
	33.9711	44.0596	40.7875			493.403	32.338	47.2576			807.34	20.2192	0.90882
	51.6147	23.033	41.6067			777.052	47.9047	36.3942			1333.26	19.4095	8.56935
	39.6709	20.7601	42.4252			479.481	25.7589	46.6093			1813.58	27.9046	21.5375
	40.9175	28.3723	23.316			520.955	33.1238	59.3827			1250.48	23.3251	21.2768
	30.9403	44.8757	21.0452			282.383	37.2205				1814.73	26.2581
	41.6299		18.1814			606
										AV	1395.6	25.628	10.6403
AV	39.7907	32.2202	31.227		AV	526.545	35.2692	47.4109		SD	380.284	6.32963	10.3147
SD	7.16479	11.5204	11.4977		SD	162.497	8.17165	9.4049
