# Supplementary material for: The novel pleuromutilin derivative 22–((4-((4-nitrophenyl)acetamido)phenyl)thio)deoxy pleuromutilin possesses robust anti-mycoplasma activity both in vitro and in vivo
Source: Front Pharmacol. 2024 Dec 20;15:1491223. doi: 10.3389/fphar.2024.1491223 (PMC11695783; doi:10.3389/fphar.2024.1491223)
Supplement: Supplementary file 12 [file DataSheet2.XLSX]

## Sheet: Sheet1
Positive	0	96	192		Compound16C(20mg/kg)	0	96	192	compound16C(40mg/kg)	0	96	192		Compound16C(80mg/kg)	0	96	192
	6.5	0.5	3			6.5	0.5	1		4	1	0			4	0.5	0
	5.5	9	1			5.5	1	1		5.5	1.5	0.5			5.5	0	1.5
	6	9	4.5			6	1	0.5		3	1	0.5			3	1	1
	7	4.5	2			7	1	0.5		6.5	0	0.5			6.5	1	1
	4	1	1			4	1.5	1.5		6.5	1	2			6.5	1	0
	5.5	8	6.5			5.5	1.5	1		5.5	1.5	1			5.5	1	0
	3		1			3		0		6		0			6		0
	6.5		3.5			6.5		1		7		0.5			7		0
			3					1				0.5					0
			7.5					0				0.5					0
			0.5					0				0.5					0.5
			4					4				0					1
			8					0.5				0					0.5
			4.5					1.5				0					0.5
			6					1.5
TiamulinPO(40mg/kg)	0	96	192			TiamulinIM(40mg/kg)								Response%	Recovery%
	6.5	2.5	1.5			0	96	192				Positive		46.67	0
	5.5	4	2			6.5	2.5	0.5				Compound16C(20mg/kg)		93.33	20
	6	1	2			5.5	0.5	0.5				compound16C(40mg/kg)		100	35.7
	7	2.5	1			6	0.5	0				Compound16C(80mg/kg)		100	50
	4	3	1.5			7	1	0.5				TiamulinPO(40mg/kg)		86.67	6.67
	5.5	4	8			4	1	0				TiamulinIM(40mg/kg)		100	35.7
	3		0			5.5	0.5	0
	6.5		3			3		0
			1.5			6.5		1
			3					0
			1.5					0.5
			3					1
			4					1
			1					1
			1					1
